# Supplementary material for: Structural characterization of the ANTAR antiterminator domain bound to RNA
Source: Nucleic Acids Res. 2022 Feb 12;50(5):2889–904. doi: 10.1093/nar/gkac074 (PMC8934654; doi:10.1093/nar/gkac074)
Supplement: gkac074_Supplemental_Files [file gkac074_supplemental_files.zip]

Archive with 2 entries (2 files):
- 220112_Walshe_SupplimentaryFigures_FINAL.pdf
- movie1.mpeg
